# Supplementary material for: Controlling an effector with eye movements: The effect of entangled sensory and motor responsibilities
Source: PLoS One. 2022 Feb 3;17(2):e0263440. doi: 10.1371/journal.pone.0263440 (PMC8812848; doi:10.1371/journal.pone.0263440)
Supplement: S1 File — This zip file contains the raw gaze and hand endpoint positional data for each participant and each experimental condition. (ZIP) [file pone.0263440.s001.zip]

Archive with 46 entries (38 files):
- S1/
- __MACOSX/._S1
- S1/.DS_Store
- __MACOSX/S1/._.DS_Store
- S1/Participant_007/
- __MACOSX/S1/._Participant_007
- S1/Participant_001/
- __MACOSX/S1/._Participant_001
- S1/Participant_006/
- __MACOSX/S1/._Participant_006
- S1/Participant_003/
- __MACOSX/S1/._Participant_003
- S1/Participant_004/
- __MACOSX/S1/._Participant_004
- S1/Participant_005/
- __MACOSX/S1/._Participant_005
- S1/Participant_002/
- __MACOSX/S1/._Participant_002
- S1/Participant_007/EyeHandNoFeedback.mat
- S1/Participant_007/EyeHandFeedback.mat
- S1/Participant_007/EyeAloneNoFeedback.mat
- S1/Participant_007/EyeAloneFeedback.mat
- S1/Participant_001/EyeHandNoFeedback.mat
- S1/Participant_001/EyeHandFeedback.mat
- S1/Participant_001/EyeAloneNoFeedback.mat
- S1/Participant_001/EyeAloneFeedback.mat
- S1/Participant_006/EyeHandNoFeedback.mat
- S1/Participant_006/EyeHandFeedback.mat
- S1/Participant_006/EyeAloneNoFeedback.mat
- S1/Participant_006/EyeAloneFeedback.mat
- S1/Participant_003/EyeHandNoFeedback.mat
- S1/Participant_003/EyeHandFeedback.mat
- S1/Participant_003/EyeAloneNoFeedback.mat
- S1/Participant_003/EyeAloneFeedback.mat
- S1/Participant_004/EyeHandNoFeedback.mat
- S1/Participant_004/EyeHandFeedback.mat
- S1/Participant_004/EyeAloneNoFeedback.mat
- S1/Participant_004/EyeAloneFeedback.mat
- S1/Participant_005/EyeHandNoFeedback.mat
- S1/Participant_005/EyeHandFeedback.mat
- S1/Participant_005/EyeAloneNoFeedback.mat
- S1/Participant_005/EyeAloneFeedback.mat
- S1/Participant_002/EyeHandNoFeedback.mat
- S1/Participant_002/EyeHandFeedback.mat
- S1/Participant_002/EyeAloneNoFeedback.mat
- S1/Participant_002/EyeAloneFeedback.mat
